# Supplementary material for: Raman Spectroscopy Profiling of Splenic T-Cells in Sepsis and Endotoxemia in Mice
Source: Int J Mol Sci. 2023 Jul 27;24(15):12027. doi: 10.3390/ijms241512027 (PMC10419286; doi:10.3390/ijms241512027)
Supplement: Supplementary file 1 [file ijms-24-12027-s001.zip]

Archive with 1 entries (1 files):
- ijms-2424258-supplementary.pdf
